# Supplementary material for: The genetic basis of drought tolerance in the high oil crop Sesamum indicum
Source: Plant Biotechnol J. 2019 Mar 5;17(9):1788–803. doi: 10.1111/pbi.13100 (PMC6686131; doi:10.1111/pbi.13100)
Supplement: Supplementary file 10 — Table S1 LG wise SNP distribution in Sesamum indicum. [file PBI-17-1788-s006.xlsx]

## Sheet: Feuil1
Table S1 LG wise SNP distribution
LGs	Number of SNP	LG length (Mb)	SNP density (kb)	LGs	Number of SNP	LG length (Mb)	SNP density (kb)
LG1	119099	18.58	6	LG9	76986	12.41	6
LG2	119099	18.5	6	LG10	130882	17.25	8
LG3	263814	24.93	11	LG11	115589	15.45	7
LG4	137530	17.36	8	LG12	39274	6.37	6
LG5	234680	18.9	12	LG13	43541	5.05	9
LG6	225376	25.29	9	LG14	33371	4.88	7
LG7	85677	11.73	7	LG15	47814	10.05	5
LG8	147587	21.52	7	LG16	42620	4.96	9
