# Supplementary material for: The genetic basis of drought tolerance in the high oil crop Sesamum indicum
Source: Plant Biotechnol J. 2019 Mar 5;17(9):1788–803. doi: 10.1111/pbi.13100 (PMC6686131; doi:10.1111/pbi.13100)
Supplement: Supplementary file 11 — Table S2 Full list of the 400 Sesamum indicum accessions used in this study, their origins, breeding status and sequencing information. [file PBI-17-1788-s007.xlsx]

## Sheet: Feuil1
Table S2 Full list of the 400 sesame accessions used in this study, their origins, breeding status and sequencing information
Accession ID	Accession name	Original producing area	Longitude(°)	Latitude(°)	Sequencing coverage	Type	Grouping in neighbor-joining tree	Number of favorable alleles
G001	PS88	China	114.26E	33.27N	1.67846	Landrace	Green	3
G002	Zhima	China	116.33E	39.73N	3.78887	Landrace	Green	3
G004	Baizhima	China	115.54E	34.83N	2.19568	Landrace	Red	2
G007	Bagucha	China	115.09E	35.30N	1.27278	Landrace	Red	3
G008	Zhima	China	116.82E	35.56N	1.45886	Landrace	Red	1
G009	Heshangmao	China	116.30E	35.07N	1.91273	Landrace	Red	3
G012	Maotuicao	China	114.46E	34.48N	2.29101	Landrace	Red	1
G013	Huangzhima	China	113.82E	34.03N	1.6572	Landrace	Red	1
G014	Badacha	China	113.06E	33.87N	2.06857	Landrace	Red	1
G015	Heizhima	China	114.86E	31.63N	1.66045	Landrace	Green	2
G017	Baicao	China	114.90E	33.44N	2.94501	Landrace	Red	2
G020	Waizuihong	China	114.73E	32.34N	2.06566	Landrace	Red	3
G021	Baizhima	China	119.42E	30.89N	2.3939	Landrace	Green	2
G022	Duganzhan	China	115.26E	33.07N	7.77479	Landrace	Red	3
G023	Yakezhima	China	117.21E	30.69N	1.08226	Landrace	Green	3
G024	Baizhima	China	118.58E	30.08N	2.0042	Landrace	Green	3
G026	Guanyinma	China	114.11E	31.56N	1.11673	Landrace	Red	2
G027	Baizhima	China	112.14E	32.05N	1.75062	Landrace	Green	2
G030	Wujiaozhan	China	113.37E	31.72N	2.10723	Landrace	Green	3
G031	Bagucha	China	113.45E	30.37N	2.09677	Landrace	Green	3
G032	Zhongzhi5hao	China	114.33E	30.35N	1.85602	Landrace	Green	3
G033	Zhima	China	114.11E	31.56N	1.2458	Landrace	Green	3
G034	Hongyangzhima	China	112.14E	32.05N	5.27239	Landrace	Red	3
G035	Dikehuang	China	112.76E	32.13N	2.40649	Landrace	Green	3
G036	Tanma	China	113.69E	31.26N	2.51321	Landrace	Green	2
G037	Heizhima	China	114.32E	30.35N	1.31908	Landrace	Green	2
G044	Baizhima	China	83.62E	46.52N	1.08628	Landrace	Red	2
G045	Zhima	China	83.62E	46.52N	3.32368	Landrace	Red	1
G046	Zhima	China	89.18E	42.94N	3.70206	Landrace	Red	2
G048	Zhima	China	89.18E	42.94N	2.67254	Landrace	Red	2
G049	Zhima	China	89.18E	42.94N	3.22268	Landrace	Red	4
G050	Zhima	China	99.82E	39.38N	1.88048	Landrace	Red	1
G051	Balengzhima	China	111.75E	37.27N	1.10241	Landrace	Red	4
G052	Chunzhima	China	111.21E	34.84N	1.3723	Landrace	Red	2
G055	Hezhima	China	111.08E	39.01N	1.34509	Landrace	Green	4
G056	Baizhima	China	109.94E	34.80N	2.10763	Landrace	Green	3
G058	Zhima	China	108.24E	34.53N	1.80342	Landrace	Green	3
G059	Zhima	China	108.25E	33.04N	2.16884	Landrace	Red	2
G061	Zhima	China	109.43E	35.76N	1.0104	Landrace	Green	3
G063	Xizhima	China	108.24E	34.53N	2.74538	Landrace	Red	3
G064	Zhima	China	108.32E	33.32N	3.97684	Landrace	Red	3
G065	Yizhima	China	109.59E	35.18N	1.5845	Landrace	Red	2
G066	Baizhima	China	107.38E	34.35N	1.38916	Landrace	Green	3
G067	Wucuolian	China	108.48E	34.30N	1.75208	Landrace	Green	3
G068	Zajiaozhima	China	116.09E	35.40N	1.24082	Landrace	Red	1
G069	Heizhima	China	117.93E	35.71N	1.11112	Landrace	Red	2
G070	Henanyihao	China	113.66E	34.77N	1.99084	Landrace	Green	3
G071	Huangzhima	China	118.41E	30.69N	3.66608	Landrace	Green	3
G072	Zhima	China	115.86E	31.69N	1.78336	Landrace	Green	3
G073	Heizhima	China	115.58E	32.64N	2.35285	Landrace	Green	3
G076	Hezhima	China	109.89E	31.08N	1.88384	Landrace	Green	3
G077	Heizhima	China	105.38E	31.23N	1.34221	Landrace	Green	3
G078	Zhuanzhulian-1	China	113.37E	31.72N	3.69944	Landrace	Green	3
G079	Zhongzhi8	China	NA	NA	2.75332	Modern cultivar	Green	3
G080	Sifangzhima	China	113.81E	29.26N	1.34843	Landrace	Green	3
G081	Zhima	China	114.04E	29.55N	1.34456	Landrace	Green	3
G082	Huoma	China	113.82E	31.62N	5.20286	Landrace	Red	1
G083	Jinkouheizhima	China	120.75E	30.77N	1.08888	Landrace	Green	2
G084	Zaoshuzhima	China	122.10E	30.02N	1.70849	Landrace	Green	3
G088	Baizhima	China	120.96E	28.13N	1.41783	Landrace	Green	3
G089	Zhima	China	117.58E	28.95N	1.80903	Landrace	Green	3
G090	Zhima	China	115.89E	29.61N	4.1349	Landrace	Green	3
G092	Zhima	China	NA	NA	1.81704	Landrace	Green	3
G095	Taipinghuang	China	107.36E	22.42N	3.61128	Landrace	Green	2
G096	Baizhima	China	114.06E	24.95N	2.1904	Landrace	Green	2
G097	Zhima	China	116.35E	23.54N	2.76621	Landrace	Green	3
G098	Baizhima	China	116.77E	23.46N	1.08283	Landrace	Green	3
G102	Baizhima	China	114.27E	23.17N	4.37088	Landrace	Green	2
G104	Zhima	China	123.34E	42.75N	1.92478	Landrace	Red	2
G110	Bawangbian	China	119.90E	42.28N	1.71675	Landrace	Red	1
G112	Xiguanzhima	China	111.78E	37.26N	1.96681	Landrace	Red	3
G117	Hongzhima	China	109.94E	34.80N	1.05284	Landrace	Green	2
G118	Huangzhima	China	110.87E	33.53N	1.83124	Landrace	Red	3
G119	Heizhima	China	119.17E	34.61N	1.19012	Landrace	Green	3
G121	Zhima	China	116.11E	30.15N	2.34235	Landrace	Green	2
G122	Muzhenbai	China	117.86E	30.64N	3.02178	Landrace	Red	1
G123	Zhufangzhima	China	115.86E	31.69N	3.43579	Landrace	Green	3
G124	Shuangqiaozhima	China	118.74E	30.95N	1.90807	Landrace	Green	3
G125	Zhangdianbai	China	116.49E	31.75N	1.98252	Landrace	Green	3
G126	Dushanhei	China	119.42E	30.89N	2.63918	Landrace	Green	3
G127	Zhima	China	116.97E	33.64N	1.55016	Landrace	Green	3
G128	Zhima	China	118.30E	32.32N	1.14007	Landrace	Green	2
G129	Heizhima	China	109.62E	31.41N	1.21796	Landrace	Green	3
G130	Hunshenghei	China	109.89E	31.08N	1.17858	Landrace	Green	3
G131	Wuyahei	China	109.62E	31.41N	2.98074	Landrace	Green	3
G132	Duozhima	China	108.89E	30.97N	2.12248	Landrace	Green	3
G133	Laozhima	China	110.68E	31.75N	4.12953	Landrace	Green	3
G134	Zhima	China	109.71E	32.33N	3.05093	Landrace	Green	2
G135	Mazhima	China	110.76E	31.24N	2.11673	Landrace	Green	3
G136	Mazhima	China	110.73E	32.06N	1.31544	Landrace	Red	1
G137	Hezhima	China	110.76E	31.24N	1.1978	Landrace	Green	3
G138	Qingchunheizhima	China	121.37E	31.11N	2.96425	Landrace	Red	2
G139	Liujiaobaizhima	China	121.37E	31.11N	2.86913	Landrace	Green	3
G142	Zichangma	China	117.90E	28.43N	2.18658	Landrace	Green	3
G143	Haihuiheizhima	China	115.89E	29.61N	6.92197	Landrace	Green	3
G144	Zihuahei	China	115.10E	29.26N	1.12491	Landrace	Green	3
G147	Zhima	China	109.85E	29.01N	4.49328	Landrace	Green	3
G148	Zhima	China	106.82E	27.54N	2.39747	Landrace	Green	3
G149	Huizhima	China	106.10E	25.17N	4.2303	Landrace	Green	3
G150	Baizhima	China	119.30E	26.08N	2.08403	Landrace	Green	3
G151	Zhima	China	NA	NA	1.23806	Landrace	Green	3
G152	Zhima	China	NA	NA	1.38068	Landrace	Green	3
G154	Baizhima	China	105.33E	24.78N	6.10234	Landrace	Green	3
G155	Huangzhima	China	106.85E	22.35N	10.3166	Landrace	Green	2
G160	Baizhima	China	110.19E	20.1N	1.09691	Landrace	Green	2
G163	Tainanheixuan1hao	China	120.31E	23.31N	3.43521	Landrace	Green	3
G164	Heizhima	China	114.88E	33.73N	1.93933	Landrace	Green	3
G165	Sangenqiang	China	114.88E	33.73N	1.60895	Landrace	Red	2
G166	Yibabian	China	113.66E	35.27N	2.84207	Landrace	Red	4
G167	Zhima	China	113.81E	36.07N	5.08799	Landrace	Green	1
G169	Sitongzhima	China	113.35E	34.51N	3.16455	Landrace	Red	1
G170	Waizuibai	China	114.77E	34.55N	2.2443	Landrace	Red	2
G171	Baizhima	China	114.26E	33.27N	3.12757	Landrace	Red	1
G172	Liutiaoqing	China	114.52E	33.79N	2.02535	Landrace	Red	2
G173	Erlanghuazhima	China	114.02E	33.39N	2.49321	Landrace	Red	2
G174	Baizhima	China	112.36E	32.52N	3.42747	Landrace	Red	1
G175	Yiyesan	China	112.36E	32.52N	2.89313	Landrace	Red	1
G178	Bantangzhima	China	117.86E	31.60N	2.1716	Landrace	Green	3
G179	Baizhima	China	118.48E	31.56N	1.16781	Landrace	Green	2
G180	Heizhima	China	117.47E	31.89N	2.53915	Landrace	Green	2
G181	Youzhima	China	117.16E	31.72N	1.17401	Landrace	Green	4
G182	Jiugugangcha	China	117.55E	32.86N	2.20976	Landrace	Red	2
G183	Bawangbian	China	116.26E	32.34N	3.03152	Landrace	Green	3
G184	Huangzhima	China	118.33E	30.92N	1.8761	Landrace	Green	3
G187	Zhima	China	118.26E	32.10N	2.77559	Landrace	Red	3
G188	Dayanhei	China	117.47E	30.21N	2.67841	Landrace	Green	3
G189	Baizhima	China	116.21E	33.51N	7.5589	Landrace	Red	3
G190	Huangchizhima	China	118.57E	31.15N	2.52478	Landrace	Green	4
G191	Youzhima	China	118.43E	29.87N	3.14878	Landrace	Green	2
G192	Yingshangzhimaliuhao	China	116.25E	32.64N	3.21628	Landrace	Green	2
G193	Bawangbian	China	118.50E	33.01N	1.31549	Landrace	Green	2
G194	Tieqingzhima	China	110.11E	32.81N	2.87847	Landrace	Red	2
G195	Huazhima	China	110.33E	33.69N	4.09529	Landrace	Green	1
G197	Zhima	China	109.29E	37.96N	3.38629	Landrace	Red	2
G198	Zhima	China	114.52E	33.79N	4.70951	Landrace	Red	3
G202	Hongzhima	China	106.16E	33.33N	4.23126	Landrace	Green	1
G204	Baizhima	China	114.02E	33.39N	3.81851	Landrace	Red	3
G205	Heizhima	China	110.01E	36.58N	1.05297	Landrace	Red	2
G206	Heizhima	China	108.97E	34.91N	4.5625	Landrace	Green	2
G207	Zhima	China	109.52E	31.05N	1.90314	Landrace	Green	3
G208	Baizhima	China	108.42E	31.19N	3.33538	Landrace	Green	3
G209	Xiaoheizi	China	108.35E	30.84N	2.30668	Landrace	Green	2
G210	Zhuanjiaolou	China	105.38E	31.23N	2.45358	Landrace	Green	3
G212	Zhima	China	110.40E	31.03N	2.05592	Landrace	Red	3
G213	Xiniujiao	China	111.65E	32.27N	1.33389	Landrace	Green	3
G214	Yangzhima	China	111.68E	32.39N	1.44299	Landrace	Green	3
G215	Zhuganqing	China	114.37E	30.88N	3.14535	Landrace	Red	3
G216	Yesanjiao	China	113.90E	29.98N	1.538	Landrace	Green	3
G217	Zhima	China	112.19E	30.35N	1.22548	Landrace	Red	3
G218	Silunzi	China	112.20E	31.03N	2.91976	Landrace	Green	3
G219	Qiezhima	China	115.39E	30.79N	2.14744	Landrace	Green	3
G220	Heizhima	China	114.52E	30.26N	1.97195	Landrace	Green	3
G221	Zhima	China	112.20E	31.03N	1.75589	Landrace	Green	3
G222	Fazhima	China	113.16E	30.66N	1.17226	Landrace	Green	2
G225	Heizhima	China	115.21E	29.83N	2.67531	Landrace	Green	3
G228	Huangzhima11hao	China	112.59E	31.17N	1.38901	Landrace	Green	2
G229	Baizhima	China	110.69E	31.00N	2.33638	Landrace	Green	1
G233	Qiancengta	China	116.66E	28.99N	1.63369	Landrace	Green	3
G234	Lutianheizhima	China	116.66E	28.99N	1.36757	Landrace	Green	2
G235	Zhima	China	115.37E	28.43N	3.17492	Landrace	Green	3
G236	Duolengzhima	China	117.20E	28.29N	4.00774	Landrace	Green	3
G239	Dayanghuangzhima	China	116.30E	27.93N	1.54726	Landrace	Red	3
G240	Qiaobeibaizhima	China	116.53E	27.21N	2.00136	Landrace	Green	3
G241	Zhima	China	116.55E	29.90N	2.62545	Landrace	Green	3
G242	Heizhima	China	117.71E	28.31N	1.93608	Landrace	Green	3
G243	Heizhima	China	117.90E	28.43N	2.7023	Landrace	Green	2
G245	Zhima	China	115.61E	33.17N	2.20959	Landrace	Green	3
G246	Heizhima	China	115.10E	29.26N	1.30341	Landrace	Green	3
G247	Lieqiaoheizhima	China	117.42E	28.40N	3.181	Landrace	Green	2
G251	Xinshengyihao	China	116.65E	36.95N	4.68957	Landrace	Red	2
G252	Dabacha	China	119.40E	35.99N	3.88276	Landrace	Green	2
G253	Zhima	China	120.83E	37.30N	3.82453	Landrace	Red	2
G255	Yitiaobian	China	118.34E	35.07N	1.63308	Landrace	Red	3
G256	Zhima	China	117.52E	36.71N	1.37711	Landrace	Red	2
G263	Batongzhima	China	116.09E	38.71N	2.6766	Landrace	Red	3
G264	Baizhima	China	111.51E	36.08N	3.54013	Landrace	Red	4
G267	Zhima	China	113.04E	36.53N	3.33627	Landrace	Red	1
G268	Fenchazhima	China	111.47E	35.64N	1.78325	Landrace	Red	2
G271	Liutiaoqing	China	120.43E	29.05N	1.5753	Landrace	Green	2
G272	Baizhima	China	121.41E	29.65N	1.26794	Landrace	Green	3
G274	Baizhima	China	108.74E	27.22N	2.04782	Landrace	Green	3
G275	Baizhima	China	105.18E	25.44N	2.01135	Landrace	Green	3
G276	Baizhima	China	108.49E	22.75N	9.03827	Landrace	Green	3
G277	Baizhima	China	109.23E	23.73N	2.57165	Landrace	Green	3
G278	Shangningaizhima	China	108.66E	24.06N	1.94216	Landrace	Green	3
G279	Heizhima	China	115.17E	23.64N	1.43141	Landrace	Green	3
G282	Sisuozhima	China	119.65E	29.10N	2.09723	Landrace	Green	2
G284	Zhima	China	111.48E	28.90N	2.53201	Landrace	Green	2
G285	Huangzhima	China	108.12E	28.26N	1.51068	Landrace	Green	3
G286	Zhima	China	106.82E	28.14N	2.3839	Landrace	Green	3
G287	Baizhima	China	108.84E	27.69N	2.74431	Landrace	Green	3
G288	Heizhima	China	107.88E	25.41N	2.3295	Landrace	Green	2
G289	Baizhima	China	117.61E	24.12N	1.3997	Landrace	Green	2
G290	Heizhima	China	119.30E	26.08N	1.96418	Landrace	Green	2
G292	Baizhima	China	107.98E	22.15N	3.636	Landrace	Green	3
G296	Tainanheixuan2hao	China	120.31E	23.31N	2.27726	Landrace	Green	2
G299	Bawangbian	China	117.30E	39.73N	2.07052	Landrace	Green	2
G304	Xiaobacha	China	115.97E	37.34N	1.7304	Landrace	Red	2
G305	Zhima	China	115.02E	37.21N	2.44915	Landrace	Red	2
G306	Wenrenheizhima	China	115.48E	38.76N	1.57732	Landrace	Red	3
G307	Laohongzhima	China	111.48E	33.14N	4.70583	Landrace	Red	2
G308	Baizhima	China	112.58E	35.09N	4.76148	Landrace	Red	2
G309	Yeersan	China	114.63E	32.96N	3.50188	Landrace	Red	2
G325	Zhima	China	86.56E	42.06N	4.72214	Landrace	Red	0
G327	Zhima	China	75.86E	39.38N	1.2211	Landrace	Red	1
G328	Longshanzhima	China	118.77E	32.05N	1.94736	Landrace	Green	3
G331	Youma	China	115.93E	30.08N	2.82325	Landrace	Green	2
G332	Zhima	China	95.26E	25.22N	3.23994	Landrace	Green	3
G334	Baizhima	China	105.22E	25.83N	2.81579	Landrace	Red	2
G336	Heizhima	China	105.65E	25.39N	1.61147	Landrace	Green	2
G337	Chengxiangheizhima	China	107.91E	22.64N	1.31369	Landrace	Green	2
G340	Baizhima	China	110.32E	19.70N	1.305	Landrace	Green	2
G341	Hanguangchanshensileng	China	113.40E	24.17N	1.74163	Landrace	Green	2
G345	Xinyangbaizhima	China	120.26E	33.77N	5.65325	Landrace	Red	2
G346	Baizhima	China	120.14E	33.39N	2.49263	Landrace	Green	4
G347	Baizhima	China	119.57E	31.75N	3.68284	Landrace	Green	3
G348	Heizhima	China	120.46E	33.20N	2.62913	Landrace	Green	2
G349	Chama	China	121.08E	32.09N	2.38784	Landrace	Green	3
G350	Luanshanheizhima	China	113.34E	27.00N	3.32587	Landrace	Green	4
G351	Heizhima	China	113.57E	28.71N	2.04223	Landrace	Green	2
G352	Shuanghuzhima	China	111.12E	29.43N	1.19594	Landrace	Green	3
G353	Zhima	China	111.48E	28.90N	2.82277	Landrace	Green	3
G355	Zhima	China	110.84E	26.43N	1.91105	Landrace	Green	3
G356	Hukouzhima	China	113.55E	26.80N	1.3044	Landrace	Green	3
G357	Zhima	China	110.40E	28.46N	1.86749	Landrace	Green	3
G358	Baizhima	China	116.09E	25.09N	4.54701	Landrace	Green	2
G364	Heizhima	China	117.33E	27.54N	5.2868	Landrace	Green	2
G365	Zhima	China	99.40E	23.54N	1.67088	Landrace	Green	3
G368	Zhima	China	100.56E	25.48N	2.96623	Landrace	Green	3
G370	Baizhima	China	101.67E	26.06N	1.81107	Landrace	Green	3
G371	Zhima(248hao)	China	102.74E	23.17N	1.72453	Landrace	Green	3
G376	Tainanbaixuan2hao	China	120.31E	23.31N	6.7889	Landrace	Green	3
G377	Baizhima	China	107.25E	31.93N	1.69792	Landrace	Green	3
G378	Mazhima	China	107.72E	31.36N	4.49112	Landrace	Green	3
G379	Zhima	China	106.29E	32.22N	1.50875	Landrace	Green	3
G380	Zhuanjiaolou	China	106.83E	32.36N	1.93908	Landrace	Green	2
G381	Zhima	China	103.57E	28.26N	2.11734	Landrace	Green	3
G382	Huangzhima	China	105.23E	32.58N	8.19497	Landrace	Green	2
G383	Zhima	China	104.44E	31.83N	1.30159	Landrace	Green	3
G384	Zhima	China	102.17E	28.55N	1.59457	Landrace	Green	2
G385	Zhima	China	101.51E	27.42N	2.28189	Landrace	Green	3
G386	Zhima	China	104.53E	32.41N	1.80113	Landrace	Green	2
G387	Zhima	China	103.13E	28.33N	5.31794	Landrace	Green	3
G388	Zhima	China	103.57E	28.26N	1.50987	Landrace	Green	3
G389	Bendizhima	China	101.55E	26.91N	2.47001	Landrace	Green	2
G390	Heizhima	China	105.83E	32.44N	2.13705	Landrace	Green	2
G392	99-2188	China	NA	NA	1.98802	Modern cultivar	Green	3
G399	Ezhi5hao	China	NA	NA	7.87135	Modern cultivar	Green	3
G400	Ezhi6hao	China	NA	NA	2.91814	Modern cultivar	Green	3
G402	Zhongzhi10	China	NA	NA	1.37583	Modern cultivar	Green	2
G403	Zhongzhi11	China	NA	NA	1.30939	Modern cultivar	Green	3
G404	Zhongzhi16	China	NA	NA	1.74025	Modern cultivar	Red	3
G405	98N09	China	NA	NA	2.69481	Modern cultivar	Green	2
G406	Shanzhi3hao	China	NA	NA	2.63257	Modern cultivar	Green	3
G407	Zhongzhi21	China	NA	NA	10.3461	Modern cultivar	Green	3
G409	UCLA83	Venezuela	69.52W	9.52N	1.24364	NA	Green	3
G411	VIR 136	Armenia	44.51E	40.11N	1.45286	NA	Red	1
G413	VIR 146	America	97.44W	30.17N	0.698791	NA	Red	1
G414	VIR 202	Turkey	30.05E	37.12N	3.76903	NA	Green	1
G415	VIR 207	Turkey	30.05E	37.12N	1.31	NA	Red	1
G416	VIR 214	Turkey	29.07E	36.39N	2.04503	NA	Red	2
G423	VIR 1598	Columbia	75.14W	6.36N	4.37193	NA	Red	2
G424	VIR 1767	Russia	39.26E	45.22N	6.53276	NA	Red	3
G426	ZM11-17	Burma	96.09E	16.48N	4.04019	NA	Green	4
G427	ZM11-18	Burma	96.09E	16.48N	4.06409	NA	Green	3
G428	Jinkouzhima	Tanzania	37.51E	7.13S	4.1614	NA	Green	4
G429	Tashigan122	Uzbekistan	69.13E	41.16N	4.08907	NA	Green	3
G430	Bao84	Bulgaria	25.22E	41.41N	5.24251	NA	Green	4
G431	Tha Dun Byu	Burma	96.06E	19.45N	2.83205	NA	Green	3
G432	Heizhima	Vietnam	103.53E	21.57N	1.92126	NA	Green	2
G435	NA	United Arab Emirates	54.22E	24.28N	1.66067	NA	Green	3
G436	K1	Guinea	13.40W	9.32N	3.96873	NA	Green	2
G438	Guba-3	Cuba	82.23W	23.70N	2.28771	NA	Green	3
G442	435(40)	Japan	136.50E	35.12N	4.4262	NA	Red	3
G443	523(41)	Japan	136.50E	35.12N	0.637922	NA	Red	1
G444	Teras	Mexico	99.55W	25.25N	3.95675	NA	Green	3
G445	TKV-334(22)	Japan	136.50E	35.12N	2.31545	NA	Red	3
G446	TKV-309(23)	Japan	136.50E	35.12N	2.81843	NA	Red	2
G447	360(36)	Japan	136.50E	35.12N	3.82691	NA	Red	3
G448	723(38)	Japan	136.50E	35.12N	2.40276	NA	Red	1
G449	U.C.R/82NO209shat	America	97.32W	35.29N	1.60469	NA	Green	3
G450	Margo short	Mozambique	32.40E	25.11S	2.24153	NA	Red	3
G451	Margo tall	Mozambique	32.40E	25.11S	1.69276	NA	Red	1
G452	Oro short	Mozambique	32.40E	25.11S	2.64427	NA	Green	1
G454	384(7)	Japan	136.50E	35.12N	1.15507	NA	Red	2
G455	U.C.R/82NO14NS	America	97.44W	30.17N	1.1926	NA	Green	2
G456	342(5)	Japan	136.50E	35.12N	2.35242	NA	Red	3
G457	TKV-726(16)	Japan	136.50E	35.12N	1.9897	NA	Red	3
G458	725(39)	Japan	136.50E	35.12N	2.44459	NA	Red	3
G460	Oro tall	Mozambique	32.40E	25.11S	1.72889	NA	Green	3
G461	Zirra	Mozambique	32.35E	25.58S	2.34304	NA	Red	3
G465	Teras	Mexico	99.55W	25.25N	3.05025	NA	Red	4
G466	Suke No.5	Mozambique	32.35E	25.58S	2.40224	NA	Red	2
G469	Oro 9/71	Mozambique	32.35E	25.58S	2.65371	NA	Green	2
G471	U.c.R/82NO 17NS	America	97.32W	35.29N	2.66107	NA	Green	3
G477	U.C.R/82NO8NS	America	97.44W	30.17N	5.16396	NA	Green	3
G479	Nian(Pungnyon)	South Korea	125.48E	35.38N	1.85485	NA	Green	2
G487	U.C.R/82No208sha	America	97.44W	30.17N	2.28773	NA	Green	3
G488	Jinback	South Korea	127.07E	34.58N	2.66744	NA	Red	4
G494	NW1	Thailand	99.29E	16.12N	2.31626	NA	Green	2
G495	His-173	Philippines	120.35E	17.20N	3.66008	NA	Green	2
G496	His-167	Philippines	120.35E	17.20N	2.52161	NA	Green	3
G497	No.604	Italy	12.29E	41.53N	1.11034	NA	Red	3
G501	Potepye	Burma	96.06E	19.45N	2.73845	NA	Green	3
G502	Patiae-1	Burma	96.50E	21.58N	1.74168	NA	Green	4
G504	91-2191	Israel	34.46E	32.04N	1.38878	NA	Green	2
G505	No.835-1	Bangladesh	90.24E	23.42N	1.40895	NA	Green	2
G507	91-2299	Israel	34.46E	32.04N	2.3919	NA	Green	2
G510	393-3Bo	Thailand	101.01E	15.53N	2.98892	NA	Green	2
G512	Magwe 719	Burma	96.50E	21.58N	1.26595	NA	Green	1
G514	Maeshae	Burma	95.39E	19.08N	1.37165	NA	Green	1
G516	Ses-11	Bangladesh	90.24E	23.42N	2.49619	NA	Green	2
G517	No.016211	Italy	12.29E	41.53N	3.77679	NA	Red	2
G518	His-167	Philippines	120.35E	17.20N	1.59321	NA	Red	2
G519	METHILA	India	79.19E	28.10N	4.02778	NA	Green	2
G520	HNNAN-NI	India	77.22E	24.34N	0.9556	NA	Green	4
G522	SINYA DANA-3	India	75.58E	21.06N	1.91723	NA	Green	3
G523	912305	Israel	34.46E	32.04N	1.09915	NA	Green	3
G524	Boder Racet	Thailand	100.31E	13.45N	1.1994	NA	Green	4
G525	Potepye	Burma	95.39E	19.08N	2.20279	NA	Green	2
G526	Ses-11	Bangladesh	90.24E	23.42N	2.63559	NA	Green	2
G527	EC－343404	India	77.32E	10.27N	8.86632	NA	Red	3
G528	EC－342782	India	79.07E	14.11N	1.21793	NA	Red	1
G530	EC－351868	India	84.38E	20.53N	5.57502	NA	Green	2
G532	EC－355666	India	84.02E	20.46N	1.68733	NA	Green	2
G534	EC－350643	India	76.20E	19.12N	0.749828	NA	Red	3
G536	C.B	Mexico	99.55W	25.25N	4.09827	NA	Green	3
G538	S.J	Mexico	108.30W	29.34N	1.88579	NA	Green	2
G539	68·544	Nicaragua	86.15W	12.08N	4.53417	NA	Green	2
G540	726	Afghanistan	69.10E	34.31N	1.94986	NA	Green	3
G544	116	Mexico	108.30W	29.34N	2.77064	NA	Green	4
G545	668	Mexico	102.33W	23.38N	1.89731	NA	Red	2
G547	846	India	71.02E	21.39N	1.6591	NA	Green	2
G551	1034	Israel	34.46E	32.04N	3.04849	NA	Green	3
G553	1018	Pakistan	73.04E	31.25N	1.45075	NA	Red	4
G557	Zhima1	Vietnam	105.11E	20.25N	5.78773	NA	Green	3
G558	Zhima18	Vietnam	106.41E	17.12N	3.98186	NA	Green	2
G559	Zhima21	Vietnam	105.51E	21.02N	1.02472	NA	Green	3
G560	Zhima20	Vietnam	106.03E	17.52N	2.80661	NA	Green	3
G561	Me den	America	112.05W	33.31N	1.08898	NA	Green	3
G562	Noa do	America	112.05W	33.31N	1.7254	NA	Green	3
G565	Luozhi21	China	NA	NA	1.15104	Modern cultivar	Green	3
G575	Zhima102	Vietnam	108.43E	12.08N	1.08488	NA	Green	3
G579	Zhima30	Vietnam	105.01E	21.14N	1.60844	NA	Green	2
G586	PI 320959 01	Venezuela	66.54W	10.27N	1.41659	NA	Green	4
G587	PI 320960 01	Venezuela	66.54W	10.27N	1.20306	NA	Green	3
G588	NA	United Arab Emirates	54.22E	24.28N	1.84436	NA	Green	3
G589	NA	United Arab Emirates	54.22E	24.28N	1.59205	NA	Green	4
G590	NA	United Arab Emirates	54.22E	24.28N	2.59278	NA	Green	2
G591	K1	Guinea	13.40W	9.32N	4.94319	NA	Green	2
G592	K1	Guinea	13.40W	9.32N	4.79294	NA	Green	5
G593	K2	Guinea	13.40W	9.32N	0.579868	NA	Green	3
G598	Guba-1	Cuba	82.23W	23.07N	1.03937	NA	Green	2
G599	Guba-2	Cuba	82.23W	23.07N	1.98761	NA	Green	2
G600	Guba-3	Cuba	82.23W	23.07N	1.42613	NA	Green	2
G601	Guba-4	Cuba	82.23W	23.07N	1.41227	NA	Green	4
G602	VIR 741	Uzbekistan	69.13E	41.16N	1.17326	NA	Red	1
G606	Zihuayeersan	China	114.26E	33.27N	2.35199	Landrace	Red	1
G613	Zhima	China	116.34E	35.41N	2.95282	Landrace	Red	1
G614	Mishuozhima	China	120.23E	29.26N	2.68933	Landrace	Green	2
G615	U.C.R/82NOINS	America	97.44W	30.17N	1.12601	NA	Green	2
G616	Jizhi1hao	China	NA	NA	1.64662	Modern cultivar	Green	3
G621	Silengcao	China	115.81E	32.90N	4.24035	Landrace	Green	3
G622	Jinzhi2hao	China	NA	NA	2.7365	Modern cultivar	Red	2
G623	725	Afghanistan	69.10E	34.31N	3.06426	NA	Green	1
G624	847	India	72.29E	25.56N	4.17499	NA	Green	1
G632	Baizhima	China	110.23E	32.23N	5.8593	Landrace	Green	3
G633	Zhongzhi12	China	NA	NA	2.26174	Modern cultivar	Green	3
G634	Zhongzhi1hao	China	NA	NA	1.54665	Modern cultivar	Green	3
G635	Zhongzhi2hao	China	NA	NA	2.39748	Modern cultivar	Green	3
G636	Yuzhi4hao	China	NA	NA	1.09968	Modern cultivar	Green	3
G638	Zhengzhi13	China	NA	NA	1.90246	Modern cultivar	Green	4
G639	Zhengzhi14	China	NA	NA	1.93848	Modern cultivar	Green	2
G641	Luozhi16	China	NA	NA	2.84057	Modern cultivar	Green	4
G644	Zhuzhi18	China	NA	NA	2.76939	Modern cultivar	Green	3
G646	Suxianzhima	China	116.58E	33.37N	1.88261	Landrace	Red	2
G651	Jizhi1hao	China	NA	NA	2.32954	Modern cultivar	Green	3
G652	Jizhi2hao	China	NA	NA	1.78997	Modern cultivar	Green	2
G656	Ezhi4hao	China	NA	NA	1.42992	Modern cultivar	Green	2
G657	Hangzhi2hao	China	NA	NA	1.45191	Modern cultivar	Green	2
G659	Zhongzhi17	China	NA	NA	1.0679	Modern cultivar	Green	3
G661	Zhongzhi3hao	China	NA	NA	2.85857	Modern cultivar	Green	3
G663	Zhongzhi7hao	China	NA	NA	1.40473	Modern cultivar	Green	2
G666	Yuzhi14	China	NA	NA	2.42473	Modern cultivar	Green	3
G667	Yuzhi1hao	China	NA	NA	1.55255	Modern cultivar	Green	3
G671	Yuzhi6hao	China	NA	NA	1.59277	Modern cultivar	Green	3
G672	Yuzhi7hao	China	NA	NA	2.20738	Modern cultivar	Green	2
G679	Zhengzhi1hao	China	NA	NA	1.72429	Modern cultivar	Green	3
G683	Yuzhi15	China	NA	NA	2.70715	Modern cultivar	Green	3
G684	Yuzhi2018	China	NA	NA	3.81389	Modern cultivar	Green	2
G691	Xiongzhi1hao	China	NA	NA	3.1125	Modern cultivar	Green	3
G697	Jingzhi1hao	China	NA	NA	1.34013	Modern cultivar	Green	2
G698	Liaozhi2hao	China	NA	NA	1.75285	Modern cultivar	Green	3
G699	Ningzhi1hao	China	NA	NA	1.3961	Modern cultivar	Green	2
G700	Fenzhi2hao	China	NA	NA	1.22937	Modern cultivar	Green	2
G701	Zhongzhi18	China	NA	NA	1.47307	Modern cultivar	Green	3
G702	Zhongzhi19	China	NA	NA	2.41601	Modern cultivar	Green	3
G703	Zhongzhi20	China	NA	NA	1.11635	Modern cultivar	Green	2
G704	Zhuzhi20hao	China	NA	NA	5.42256	Modern cultivar	Green	2
G706	Zhongzhi22	China	NA	NA	4.51945	Modern cultivar	Green	3
