# Supplementary material for: The genetic basis of drought tolerance in the high oil crop Sesamum indicum
Source: Plant Biotechnol J. 2019 Mar 5;17(9):1788–803. doi: 10.1111/pbi.13100 (PMC6686131; doi:10.1111/pbi.13100)
Supplement: Supplementary file 12 — Table S3 Full list of the significant signals identified in 2015 and 2016 for the five traits and their genomic information in Sesamum indicum. [file PBI-17-1788-s008.xlsx]

## Sheet: Feuil1
Table S3 Full list of the significant signals identified in 2015 and 2016 for the five drought tolerance indexes and their genomic information in Sesamum indicum
Trait	LG	QTL name	SNP	-log10 (P)	refbase	SNPbase	MAF
CN	2	QtlCN2.1	SNP12024092	5.58125	G	T	0.0448065
	8	QtlCN8.1	SNP16409277	5.76992	G	A	0.0382166
SL	4	QtlSL4.1	SNP12565472	5.99058	C	A	0.0314465
	8	QtlSL8.1	SNP16406662	5.21722	G	A	0.0582524
	9	QtlSL9.1	SNP11200509	6.16276	G	A	0.0685484
SR	1	QtlSR1.1	SNP6832575	5.77273	C	T	0.194175
	1	QtlSR1.2	SNP14309663	7.08936	C	T	0.03125
	4	QtlSR4.1	SNP9637974	9.54971	T	C	0.0395257
	4	QtlSR4.2	SNP12606000	5.62	C	A	0.0310421
	5	QtlSR5.1	SNP17007734	5.25621	A	C	0.034
	6	QtlSR6.1	SNP9732360	6.83606	A	G	0.135849
	6	QtlSR6.2	SNP12804601	5.68	A	G	0.064
	6	QtlSR6.3	SNP9983463	5.30052	G	A	0.0395349
	7	QtlSR7.1	SNP7867981	5.2	G	A	0.401747
	8	QtlSR8.1	SNP16406525	8.85613	T	C	0.0340909
	11	QtlSR11.1	SNP14592845	6.9254	A	T	0.037037
Yield	4	QtlY4.1	SNP12606000	8.03673	C	A	0.0310421
WL	7	QtlWL7.1	SNP7867981	5.92582	G	A	0.401747
	16	QtlWL16.1	SNP2382226	5.39534	T	G	0.162946
WL 2015
