# Supplementary material for: The genetic basis of drought tolerance in the high oil crop Sesamum indicum
Source: Plant Biotechnol J. 2019 Mar 5;17(9):1788–803. doi: 10.1111/pbi.13100 (PMC6686131; doi:10.1111/pbi.13100)
Supplement: Supplementary file 13 — Table S4 Frequency of the favourable alleles at the peak loci in Sesamum indicum modern cultivars and landraces. [file PBI-17-1788-s009.xlsx]

## Sheet: Feuil1
Table S4 Frequency of the favorable alleles at the peak loci in Sesamum indicum modern cultivars and landraces
Loci	SNP7867981	SNP9732360	SNP12804601	SNP16406525	SNP12565472	SNP12606000	SNP16406662	SNP16409277
Favorable allele	G	A	A	T	A	A	A	C
Modern cultivar Frequency	0.744444	1	0.977778	1	0	0	0	0.0222222
Landrace Frequency	0.636	0.764	0.932	0.888	0.236	0.058	0.1	0.14
