# Supplementary material for: The genetic basis of drought tolerance in the high oil crop Sesamum indicum
Source: Plant Biotechnol J. 2019 Mar 5;17(9):1788–803. doi: 10.1111/pbi.13100 (PMC6686131; doi:10.1111/pbi.13100)
Supplement: Supplementary file 14 — Table S5 Full list of the genes in LD region around the peak loci and their functional annotation in Sesamum indicum. [file PBI-17-1788-s010.xlsx]

## Sheet: Feuil1
Table S5 Full list of the genes in LD region around the peak loci and their functional annotation in Sesamum indicum
Loci	Gene ID	KEGG Annotation
SNP7867981	SIN_1004711	NA
SNP7867981	SIN_1004712	K03655//ATP-dependent DNA helicase RecG [EC:3.6.4.12];K14317//nuclear pore complex protein Nup214
SNP7867981	SIN_1004713	K06965//protein pelota
SNP7867981	SIN_1004714	K10258//very-long-chain enoyl-CoA reductase [EC:1.3.1.93]
SNP7867981	SIN_1004715	K12343//3-oxo-5-alpha-steroid 4-dehydrogenase 1 [EC:1.3.1.22];K10258//very-long-chain enoyl-CoA reductase [EC:1.3.1.93]
SNP7867981	SIN_1004716	K10258//very-long-chain enoyl-CoA reductase [EC:1.3.1.93]
SNP7867981	SIN_1004717	K10258//very-long-chain enoyl-CoA reductase [EC:1.3.1.93]
SNP7867981	SIN_1004718	K10258//very-long-chain enoyl-CoA reductase [EC:1.3.1.93]
SNP7867981	SIN_1004719	K00599//methyltransferase-like protein 6 [EC:2.1.1.-]
SNP7867981	SIN_1004720	K12860//pre-mRNA-splicing factor CDC5/CEF1
SNP7867981	SIN_1004721	K13345//peroxin-12
SNP7867981	SIN_1004722	NA
SNP7867981	SIN_1004723	K00717//glycoprotein 6-alpha-L-fucosyltransferase [EC:2.4.1.68]
SNP7867981	SIN_1004724	K00717//glycoprotein 6-alpha-L-fucosyltransferase [EC:2.4.1.68]
SNP7867981	SIN_1004725	K19791//iron transport multicopper oxidase
SNP7867981	SIN_1004726	K05747//Wiskott-Aldrich syndrome protein
SNP7867981	SIN_1004727	K05747//Wiskott-Aldrich syndrome protein
SNP7867981	SIN_1004728	K05747//Wiskott-Aldrich syndrome protein
SNP7867981	SIN_1004729	K20417//palmitoyl-[glycerolipid] 3-(E)-desaturase [EC:1.14.19.43]
SNP7867981	SIN_1004730	K01728//pectate lyase [EC:4.2.2.2]
SNP7867981	SIN_1004731	K11584//serine/threonine-protein phosphatase 2A regulatory subunit B'
SNP7867981	SIN_1004732	K11584//serine/threonine-protein phosphatase 2A regulatory subunit B'
SNP7867981	SIN_1004733	K11584//serine/threonine-protein phosphatase 2A regulatory subunit B'
SNP12804601	SIN_1005655	NA
SNP12804601	SIN_1005656	NA
SNP12804601	SIN_1005657	NA
SNP12804601	SIN_1005658	NA
SNP12804601	SIN_1005659	NA
SNP12804601	SIN_1005660	K00430//peroxidase [EC:1.11.1.7];K18195//rhamnogalacturonan endolyase [EC:4.2.2.23];K11292//transcription elongation factor SPT6;K17982//geranyllinalool synthase [EC:4.2.3.144]
SNP12804601	SIN_1005661	K00430//peroxidase [EC:1.11.1.7];K18195//rhamnogalacturonan endolyase [EC:4.2.2.23];K11292//transcription elongation factor SPT6;K17982//geranyllinalool synthase [EC:4.2.3.144]
SNP12804601	SIN_1005662	K00430//peroxidase [EC:1.11.1.7];K00512//steroid 17alpha-monooxygenase / 17alpha-hydroxyprogesterone aldolase [EC:1.14.14.19 4.1.2.30]
SNP12804601	SIN_1005663	K00430//peroxidase [EC:1.11.1.7];K00512//steroid 17alpha-monooxygenase / 17alpha-hydroxyprogesterone aldolase [EC:1.14.14.19 4.1.2.30]
SNP12804601	SIN_1005664	K00430//peroxidase [EC:1.11.1.7];K00512//steroid 17alpha-monooxygenase / 17alpha-hydroxyprogesterone aldolase [EC:1.14.14.19 4.1.2.30]
SNP12804601	SIN_1005665	K00430//peroxidase [EC:1.11.1.7];K00512//steroid 17alpha-monooxygenase / 17alpha-hydroxyprogesterone aldolase [EC:1.14.14.19 4.1.2.30]
SNP12565472	SIN_1012124	K15502//serine/threonine-protein phosphatase 6 regulatory ankyrin repeat subunit A;K01599//uroporphyrinogen decarboxylase [EC:4.1.1.37]
SNP12565472	SIN_1012125	K15502//serine/threonine-protein phosphatase 6 regulatory ankyrin repeat subunit A;K01599//uroporphyrinogen decarboxylase [EC:4.1.1.37]
SNP12565472	SIN_1012126	K15502//serine/threonine-protein phosphatase 6 regulatory ankyrin repeat subunit A;K06694//26S proteasome non-ATPase regulatory subunit 10;K13118//protein DGCR14
SNP12565472	SIN_1012127	K06670//cohesin complex subunit SCC1
SNP12565472	SIN_1012128	K04733//interleukin-1 receptor-associated kinase 4 [EC:2.7.11.1];K04730//interleukin-1 receptor-associated kinase 1 [EC:2.7.11.1]
SNP12565472	SIN_1012129	K10955//intestinal mucin-2;K03006//DNA-directed RNA polymerase II subunit RPB1 [EC:2.7.7.6]
SNP12565472	SIN_1012130	K02178//checkpoint serine/threonine-protein kinase [EC:2.7.11.1]
SNP12565472	SIN_1012131	K07277//outer membrane protein insertion porin family
SNP12565472	SIN_1012132	K06236//collagen, type I, alpha;K14491//two-component response regulator ARR-B family;K14317//nuclear pore complex protein Nup214
SNP12565472	SIN_1012133	K17604//zinc finger SWIM domain-containing protein 3;K01188//beta-glucosidase [EC:3.2.1.21];K00679//phospholipid:diacylglycerol acyltransferase [EC:2.3.1.158];K10396//kinesin family member 5;K10960//geranylgeranyl reductase [EC:1.3.1.83]
SNP12565472	SIN_1012134	K17604//zinc finger SWIM domain-containing protein 3;K01188//beta-glucosidase [EC:3.2.1.21];K00679//phospholipid:diacylglycerol acyltransferase [EC:2.3.1.158];K10396//kinesin family member 5;K10960//geranylgeranyl reductase [EC:1.3.1.83]
SNP12565472	SIN_1012135	K17604//zinc finger SWIM domain-containing protein 3;K01188//beta-glucosidase [EC:3.2.1.21];K00679//phospholipid:diacylglycerol acyltransferase [EC:2.3.1.158];K10396//kinesin family member 5;K10960//geranylgeranyl reductase [EC:1.3.1.83]
SNP12565472	SIN_1012136	K13944
SNP12565472	SIN_1012137	K15400//omega-hydroxypalmitate O-feruloyl transferase [EC:2.3.1.188];K19861//benzyl alcohol O-benzoyltransferase [EC:2.3.1.196 2.3.1.232]
SNP12565472	SIN_1012138	K02929//large subunit ribosomal protein L44e
SNP12565472	SIN_1012139	K02929//large subunit ribosomal protein L44e
SNP12565472	SIN_1012140	K19038//E3 ubiquitin-protein ligase ATL41 [EC:2.3.2.27];K10664//E3 ubiquitin-protein ligase ATL6/9/15/31/42/55 [EC:2.3.2.27]
SNP12565472	SIN_1012141	K16189//phytochrome-interacting factor 4;K13422//transcription factor MYC2
SNP12565472	SIN_1012142	K04646//clathrin heavy chain
SNP9732360	SIN_1015682	K06636//structural maintenance of chromosome 1
SNP9732360	SIN_1015683	K15622//myeloid leukemia factor 1;K15033//peptidyl-tRNA hydrolase ICT1 [EC:3.1.1.29]
SNP9732360	SIN_1015684	NA
SNP9732360	SIN_1015685	NA
SNP9732360	SIN_1015686	K13418//somatic embryogenesis receptor kinase 1 [EC:2.7.10.1 2.7.11.1];K04733//interleukin-1 receptor-associated kinase 4 [EC:2.7.11.1];K04730//interleukin-1 receptor-associated kinase 1 [EC:2.7.11.1]
SNP9732360	SIN_1015687	K19367//maspardin
SNP9732360	SIN_1015688	K08679//UDP-glucuronate 4-epimerase [EC:5.1.3.6]
SNP9732360	SIN_1015689	K00276//primary-amine oxidase [EC:1.4.3.21]
SNP9732360	SIN_1015690	K00276//primary-amine oxidase [EC:1.4.3.21]
SNP9732360	SIN_1015691	K00512//steroid 17alpha-monooxygenase / 17alpha-hydroxyprogesterone aldolase [EC:1.14.14.19 4.1.2.30]
SNP9732360	SIN_1015692	K00512//steroid 17alpha-monooxygenase / 17alpha-hydroxyprogesterone aldolase [EC:1.14.14.19 4.1.2.30]
SNP9732360	SIN_1015693	K00512//steroid 17alpha-monooxygenase / 17alpha-hydroxyprogesterone aldolase [EC:1.14.14.19 4.1.2.30]
SNP9732360	SIN_1018396	K00512//steroid 17alpha-monooxygenase / 17alpha-hydroxyprogesterone aldolase [EC:1.14.14.19 4.1.2.30]
SNP9732360	SIN_1018397	K00512//steroid 17alpha-monooxygenase / 17alpha-hydroxyprogesterone aldolase [EC:1.14.14.19 4.1.2.30]
SNP9732360	SIN_1018398	K00512//steroid 17alpha-monooxygenase / 17alpha-hydroxyprogesterone aldolase [EC:1.14.14.19 4.1.2.30]
SNP9732360	SIN_1018399	K00512//steroid 17alpha-monooxygenase / 17alpha-hydroxyprogesterone aldolase [EC:1.14.14.19 4.1.2.30]
SNP9732360	SIN_1018400	K00512//steroid 17alpha-monooxygenase / 17alpha-hydroxyprogesterone aldolase [EC:1.14.14.19 4.1.2.30]
SNP9732360	SIN_1018401	K00512//steroid 17alpha-monooxygenase / 17alpha-hydroxyprogesterone aldolase [EC:1.14.14.19 4.1.2.30]
SNP12804601	SIN_1018618	K14407//cleavage stimulation factor subunit 2
SNP16406525/SNP16409277	SIN_1022765	NA
SNP16406525/SNP16409277	SIN_1022766	NA
SNP16406525/SNP16409277	SIN_1022767	K00083//cinnamyl-alcohol dehydrogenase [EC:1.1.1.195]
SNP16406525/SNP16409277	SIN_1022768	K03452//magnesium/proton exchanger;K10683//BRCA1-associated RING domain protein 1
SNP16406525/SNP16409277	SIN_1022769	K15271//ATP-dependent DNA helicase HFM1/MER3 [EC:3.6.4.12]
SNP16406525/SNP16409277	SIN_1022770	K02986//small subunit ribosomal protein S4;K11593//eukaryotic translation initiation factor 2C
SNP16406525/SNP16409277	SIN_1022771	K12398//AP-3 complex subunit mu
SNP16406525/SNP16409277	SIN_1022772	NA
SNP16406525/SNP16409277	SIN_1022773	K18819//inositol 3-alpha-galactosyltransferase [EC:2.4.1.123]
SNP16406525/SNP16409277	SIN_1022774	K18819//inositol 3-alpha-galactosyltransferase [EC:2.4.1.123]
SNP16406525/SNP16409277	SIN_1022775	K06911//uncharacterized protein
SNP16406525/SNP16409277	SIN_1022776	NA
SNP16406525/SNP16409277	SIN_1022777	K20303//trafficking protein particle complex subunit 4
SNP16406525/SNP16409277	SIN_1022778	K12608//CCR4-NOT complex subunit CAF16
SNP16406525/SNP16409277	SIN_1022779	K12608//CCR4-NOT complex subunit CAF16
SNP16406525/SNP16409277	SIN_1022780	K07937//ADP-ribosylation factor 1
SNP16406525/SNP16409277	SIN_1022781	K07874//Ras-related protein Rab-1A;K01623//fructose-bisphosphate aldolase, class I [EC:4.1.2.13]
SNP16406525/SNP16409277	SIN_1022782	NA
SNP16406525/SNP16409277	SIN_1022783	K01304//pyroglutamyl-peptidase [EC:3.4.19.3]
SNP16406525/SNP16409277	SIN_1022784	K00924;K03083//glycogen synthase kinase 3 beta [EC:2.7.11.26]
SNP16406525/SNP16409277	SIN_1022785	NA
SNP16406525/SNP16409277	SIN_1022786	K11323//histone arginine demethylase JMJD6 [EC:1.14.11.-]
SNP16406525/SNP16409277	SIN_1022787	K11323//histone arginine demethylase JMJD6 [EC:1.14.11.-]
SNP16406525/SNP16409277	SIN_1022788	NA
SNP16406525/SNP16409277	SIN_1022789	K00789//S-adenosylmethionine synthetase [EC:2.5.1.6]
SNP16406525/SNP16409277	SIN_1022790	K19944//TBC1 domain family member 10
SNP16406525/SNP16409277	SIN_1022791	K04730//interleukin-1 receptor-associated kinase 1 [EC:2.7.11.1]
SNP16406525/SNP16409277	SIN_1022792	K16315//serine/threonine-protein kinase haspin [EC:2.7.11.1]
SNP16406525/SNP16409277	SIN_1022793	K19891//glucan endo-1,3-beta-glucosidase 1/2/3 [EC:3.2.1.39]
SNP16406525/SNP16409277	SIN_1022794	K10352//myosin heavy chain;K20283//golgin subfamily A member 4;K12472//epidermal growth factor receptor substrate 15;K06675//structural maintenance of chromosome 4;K10357//myosin V;K10406//kinesin family member C2/C3;K20478//golgin subfamily B member 1;K10400//kinesin family member 15
SNP11200509	SIN_1008343	NA
SNP11200509	SIN_1008344	K16282//E3 ubiquitin-protein ligase RHA2 [EC:2.3.2.27]
SNP11200509	SIN_1008345	NA
SNP11200509	SIN_1008346	NA
SNP11200509	SIN_1008347	NA
SNP11200509	SIN_1008348	NA
SNP11200509	SIN_1008349	NA
SNP11200509	SIN_1008350	NA
SNP11200509	SIN_1008351	NA
SNP11200509	SIN_1008352	K08237//hydroquinone glucosyltransferase [EC:2.4.1.218];K12356//coniferyl-alcohol glucosyltransferase [EC:2.4.1.111]
SNP6832575	SIN_1017835	NA
SNP6832575	SIN_1017835	NA
SNP6832575	SIN_1017836	K03283//heat shock 70kDa protein 1/8
SNP6832575	SIN_1017837	NA
SNP6832575	SIN_1017838	K14297//nuclear pore complex protein Nup98-Nup96;K12173//BRCA1-A complex subunit BRE
SNP6832575	SIN_1017839	K14297//nuclear pore complex protein Nup98-Nup96;K12173//BRCA1-A complex subunit BRE
SNP6832575	SIN_1017840	NA
SNP6832575	SIN_1017841	NA
SNP6832575	SIN_1017842	NA
SNP6832575	SIN_1017843	NA
SNP12024092	SIN_1017105	K00889//1-phosphatidylinositol-4-phosphate 5-kinase [EC:2.7.1.68]
SNP12024092	SIN_1017106	NA
SNP12024092	SIN_1017107	K02952//small subunit ribosomal protein S13
SNP12024092	SIN_1017108	K14512//mitogen-activated protein kinase 6 [EC:2.7.11.24]
SNP12024092	SIN_1017109	K10534//nitrate reductase (NAD(P)H) [EC:1.7.1.1 1.7.1.2 1.7.1.3]
SNP12024092	SIN_1017110	K01601//ribulose-bisphosphate carboxylase large chain [EC:4.1.1.39];K07759//poly(ADP-ribose) glycohydrolase [EC:3.2.1.143];K07478//putative ATPase;K06662//cell cycle checkpoint protein
SNP12024092	SIN_1017111	NA
SNP14309663	SIN_1003179	K17592//sacsin
SNP14309663	SIN_1003180	K04123//ent-kaurenoic acid hydroxylase [EC:1.14.13.79]
SNP14309663	SIN_1003181	NA
SNP14309663	SIN_1003182	K14500//BR-signaling kinase [EC:2.7.11.1]
SNP14309663	SIN_1003183	K14638//solute carrier family 15 (peptide/histidine transporter), member 3/4
SNP14309663	SIN_1003184	K02257//protoheme IX farnesyltransferase [EC:2.5.1.-]
SNP14309663	SIN_1003185	K00965//UDPglucose--hexose-1-phosphate uridylyltransferase [EC:2.7.7.12];K00948//ribose-phosphate pyrophosphokinase [EC:2.7.6.1]
SNP14309663	SIN_1003186	K03253//translation initiation factor 3 subunit B
SNP14309663	SIN_1003187	K10742//DNA replication ATP-dependent helicase Dna2 [EC:3.6.4.12]
SNP14309663	SIN_1003188	K11271//sister chromatid cohesion protein DCC1
SNP14309663	SIN_1003189	K15404//aldehyde decarbonylase [EC:4.1.99.5]
SNP14309663	SIN_1003190	K15404//aldehyde decarbonylase [EC:4.1.99.5]
SNP14309663	SIN_1003191	K02881//large subunit ribosomal protein L18
SNP14309663	SIN_1003192	K13800//UMP-CMP kinase [EC:2.7.4.- 2.7.4.14]
SNP14309663	SIN_1003193	K06943//nucleolar GTP-binding protein
SNP14309663	SIN_1003194	K00861//riboflavin kinase [EC:2.7.1.26];K17623//pseudouridine 5'-phosphatase [EC:3.1.3.96]
SNP14309663	SIN_1003195	K01528//dynamin GTPase [EC:3.6.5.5]
SNP14309663	SIN_1003196	NA
SNP14309663	SIN_1003197	K15272//solute carrier family 35 (UDP-sugar transporter), member A1/2/3
SNP14309663	SIN_1003198	K07893//Ras-related protein Rab-6A
SNP14309663	SIN_1003199	NA
SNP14309663	SIN_1003200	K03955//NADH dehydrogenase (ubiquinone) 1 alpha/beta subcomplex 1
SNP14309663	SIN_1003201	K07575//PUA domain protein
SNP14309663	SIN_1003202	NA
SNP14309663	SIN_1003203	NA
SNP14309663	SIN_1003204	K15082//DNA repair protein RAD7
SNP14309663	SIN_1003205	K10663//E3 ubiquitin-protein ligase ATL4 [EC:2.3.2.27]
SNP14309663	SIN_1003206	K13102//DNA/RNA-binding protein KIN17
SNP14309663	SIN_1003207	K15502//serine/threonine-protein phosphatase 6 regulatory ankyrin repeat subunit A
SNP14309663	SIN_1003208	K02134//F-type H+-transporting ATPase subunit delta
SNP17007734	SIN_1011730	NA
SNP17007734	SIN_1011731	NA
SNP17007734	SIN_1011732	NA
SNP17007734	SIN_1011733	K01051//pectinesterase [EC:3.1.1.11]
SNP17007734	SIN_1011734	K02183//calmodulin
SNP17007734	SIN_1011735	NA
SNP17007734	SIN_1011736	NA
SNP17007734	SIN_1011737	NA
SNP17007734	SIN_1011738	K04035//magnesium-protoporphyrin IX monomethyl ester (oxidative) cyclase [EC:1.14.13.81]
SNP17007734	SIN_1011739	K16675//palmitoyltransferase ZDHHC9/14/18 [EC:2.3.1.225]
SNP17007734	SIN_1011740	K16675//palmitoyltransferase ZDHHC9/14/18 [EC:2.3.1.225]
SNP17007734	SIN_1011741	K11420//euchromatic histone-lysine N-methyltransferase [EC:2.1.1.43]
SNP17007734	SIN_1011742	K13199//plasminogen activator inhibitor 1 RNA-binding protein
SNP17007734	SIN_1011743	K01209//alpha-N-arabinofuranosidase [EC:3.2.1.55]
SNP17007734	SIN_1011744	K14320//aladin
SNP17007734	SIN_1011745	K09191//general transcription factor IIIA
SNP17007734	SIN_1011746	NA
SNP17007734	SIN_1011747	NA
SNP17007734	SIN_1011748	K00275//pyridoxamine 5'-phosphate oxidase [EC:1.4.3.5]
SNP17007734	SIN_1011749	K09422//myb proto-oncogene protein, plant
SNP17007734	SIN_1011750	K00967//ethanolamine-phosphate cytidylyltransferase [EC:2.7.7.14];K13863//solute carrier family 7 (cationic amino acid transporter), member 1
SNP17007734	SIN_1011751	K03580//ATP-dependent helicase HepA [EC:3.6.4.-]
SNP14592845	SIN_1011089	K00620//glutamate N-acetyltransferase / amino-acid N-acetyltransferase [EC:2.3.1.35 2.3.1.1]
SNP14592845	SIN_1011090	K11778//ditrans,polycis-polyprenyl diphosphate synthase [EC:2.5.1.87]
SNP14592845	SIN_1011091	NA
SNP14592845	SIN_1011092	K10802//high mobility group protein B1
SNP14592845	SIN_1011093	K08915//light-harvesting complex II chlorophyll a/b binding protein 4
SNP14592845	SIN_1011094	K01530//phospholipid-translocating ATPase [EC:3.6.3.1];K14306//nuclear pore complex protein Nup62
SNP14592845	SIN_1011095	K04733//interleukin-1 receptor-associated kinase 4 [EC:2.7.11.1]
SNP14592845	SIN_1011096	K18998//RNA polymerase II C-terminal domain phosphatase-like 1/2 [EC:3.1.3.16]
SNP14592845	SIN_1011097	NA
SNP14592845	SIN_1011098	K01988//lactosylceramide 4-alpha-galactosyltransferase [EC:2.4.1.228]
SNP14592845	SIN_1011099	K13946//auxin influx carrier (AUX1 LAX family)
SNP14592845	SIN_1011100	K13508//glycerol-3-phosphate acyltransferase [EC:2.3.1.15]
SNP14592845	SIN_1011101	K04688//p70 ribosomal S6 kinase [EC:2.7.11.1]
SNP14592845	SIN_1011102	K14638//solute carrier family 15 (peptide/histidine transporter), member 3/4
SNP14592845	SIN_1011103	K06119//sulfoquinovosyltransferase [EC:2.4.1.-]
SNP14592845	SIN_1011104	K19747//BAHD acyltransferase [EC:2.3.1.-]
SNP14592845	SIN_1011105	K08869//aarF domain-containing kinase;K17613//calcineurin-binding protein cabin-1
SNP14592845	SIN_1011106	K05909//laccase [EC:1.10.3.2]
SNP14592845	SIN_1011107	K14638//solute carrier family 15 (peptide/histidine transporter), member 3/4
SNP14592845	SIN_1011108	K14638//solute carrier family 15 (peptide/histidine transporter), member 3/4
SNP14592845	SIN_1011109	K17964//leucine-rich PPR motif-containing protein, mitochondrial
SNP14592845	SIN_1011110	K02470//DNA gyrase subunit B [EC:5.99.1.3]
SNP14592845	SIN_1011111	NA
SNP14592845	SIN_1011112	K18598//echinoderm microtubule-associated protein-like 6;K14558//periodic tryptophan protein 2
SNP14592845	SIN_1011113	K08193//MFS transporter, ACS family, solute carrier family 17 (sodium-dependent inorganic phosphate cotransporter), other;K12303//MFS transporter, ACS family, solute carrier family 17 (sodium-dependent inorganic phosphate cotransporter), member 9
SNP14592845	SIN_1011114	NA
SNP14592845	SIN_1011115	NA
SNP14592845	SIN_1011116	K09591//steroid 5-alpha-reductase [EC:1.3.1.22]
SNP14592845	SIN_1011117	K01962//acetyl-CoA carboxylase carboxyl transferase subunit alpha [EC:6.4.1.2]
SNP14592845	SIN_1011118	K11863//Ataxin-3 [EC:3.4.22.-]
SNP14592845	SIN_1011119	NA
SNP14592845	SIN_1011120	K15685//E3 ubiquitin-protein ligase Hakai [EC:2.3.2.27]
SNP14592845	SIN_1011121	K02917//large subunit ribosomal protein L35Ae
SNP14592845	SIN_1011122	NA
SNP14592845	SIN_1011123	K02917//large subunit ribosomal protein L35Ae
SNP14592845	SIN_1011124	K13506//glycerol-3-phosphate O-acyltransferase 3/4 [EC:2.3.1.15]
SNP14592845	SIN_1011125	K13201//nucleolysin TIA-1/TIAR
SNP2382226	SIN_1016974	K17839//polyamine oxidase [EC:1.5.3.17 1.5.3.-]
SNP2382226	SIN_1016975	K16189//phytochrome-interacting factor 4
SNP2382226	SIN_1016976	K05275//pyridoxine 4-dehydrogenase [EC:1.1.1.65]
SNP2382226	SIN_1016977	K12448//UDP-arabinose 4-epimerase [EC:5.1.3.5]
SNP2382226	SIN_1016978	K12617//DNA topoisomerase 2-associated protein PAT1
SNP2382226	SIN_1016979	K12617//DNA topoisomerase 2-associated protein PAT1
SNP2382226	SIN_1016980	K13717//OTU domain-containing protein 3 [EC:3.4.19.12];K16743//abnormal spindle-like microcephaly-associated protein
SNP2382226	SIN_1016981	K04628//2-hydroxyacylsphingosine 1-beta-galactosyltransferase [EC:2.4.1.45];K13691//pathogen-inducible salicylic acid glucosyltransferase [EC:2.4.1.-]
SNP2382226	SIN_1016982	NA
SNP2382226	SIN_1016983	NA
SNP2382226	SIN_1016984	K14494//DELLA protein
SNP2382226	SIN_1016985	K20283//golgin subfamily A member 4
SNP2382226	SIN_1016986	K16871//4-aminobutyrate---pyruvate transaminase [EC:2.6.1.96]
SNP2382226	SIN_1016987	K17604//zinc finger SWIM domain-containing protein 3
SNP2382226	SIN_1016988	NA
SNP2382226	SIN_1016989	NA
SNP2382226	SIN_1016990	K00968//choline-phosphate cytidylyltransferase [EC:2.7.7.15]
SNP2382226	SIN_1016991	K14709//solute carrier family 39 (zinc transporter), member 1/2/3
SNP2382226	SIN_1016992	K14709//solute carrier family 39 (zinc transporter), member 1/2/3
