# Supplementary material for: The genetic basis of drought tolerance in the high oil crop Sesamum indicum
Source: Plant Biotechnol J. 2019 Mar 5;17(9):1788–803. doi: 10.1111/pbi.13100 (PMC6686131; doi:10.1111/pbi.13100)
Supplement: Supplementary file 15 — Table S6 List of gene‐containing significant SNPs in the LD region around peak loci detected for Sesamum indicum drought tolerance traits in 2015 and 2016. [file PBI-17-1788-s011.xlsx]

## Sheet: Feuil1
Table S6 List of gene containing signiifcant SNPs in the LD region around peak loci detected for Sesamum indicum drought tolerance traits in 2015 and 2016
Trait	LG	Peak loci	–log10 (P)	Gene ID	Nbre SNPs in LD
SR_2015	LG1	14309663	7.08936	SIN_1003190	22
	LG1	14314803	6.09159	SIN_1003192	3
	LG1	14325857	6.09159	SIN_1003193	5
	LG1	14335431	6.09159	SIN_1003195	8
	LG1	14346634	6.09159	SIN_1003196	3
	LG1	14495168	5.0768	SIN_1003218	3
	LG1	14717011	7.52823	SIN_1003250	4
	LG4	9618441	7.52539	SIN_1016492	41
	LG4	9626411	7.75902	SIN_1016493	41
	LG4	9633917	7.83821	SIN_1016494	41
	LG4	9637974	9.54971	SIN_1016495	41
	LG4	9647272	7.35343	SIN_1016496	41
	LG4	9658963	6.11813	SIN_1016499	41
	LG4	9661827	6.11813	SIN_1016500	41
	LG5	17007734	5.25621	SIN_1011743	15
	LG5	17028749	5.18323	SIN_1011745	3
	LG6	9986529	5.00976	SIN_1018413	3
	LG8	15746708	5.93363	SIN_1022698	15
	LG8	16403158	7.30022	SIN_1022782	44
	LG11	14551710	5.78115	SIN_1011106	47
	LG11	14570607	5.03936	SIN_1011103	47
	LG11	14583726	6.79283	SIN_1011102	47
	LG11	14587508	6.79283	SIN_1011101	47
SR_2016	LG1	6832575	5.77273	SIN_1017835	8
	LG1	6778769	5.40853	SIN_1017829	8
	LG6	9748523	5.03597	SIN_1015691	25
	LG6	9763462	5.0807	SIN_1015693	25
	LG10	568790	5.65602	SIN_1010055	3
CN_2016	LG2	12056719	5.31201	SIN_1021029	138
	LG2	12061983	5.31201	SIN_1021030	138
	LG2	12076561	5.31201	SIN_1021031	138
	LG2	12090011	5.31201	SIN_1021033	138
	LG2	12092325	5.31201	SIN_1021034	138
	LG2	12119901	5.15739	SIN_1021037	138
	LG2	12135673	5.31201	SIN_1021038	138
	LG2	12144395	5.31201	SIN_1021039	138
	LG2	12153972	5.31201	SIN_1021040	138
	LG2	12159892	5.438	SIN_1021041	138
	LG2	12210118	5.31201	SIN_1021044	138
	LG2	12237562	5.31201	SIN_1021046	138
	LG2	12240888	5.40503	SIN_1021047	138
	LG2	12253741	5.31201	SIN_1021048	138
	LG2	12261486	5.31201	SIN_1021049	138
	LG2	12264554	5.31201	SIN_1021050	138
	LG2	12275086	5.31201	SIN_1021051	138
	LG8	16403158	7.30022	SIN_1022782	7
SL_2015	LG4	12563169	5.18474	SIN_1012134	5
Yield	LG4	12617427	5.54364	SIN_1012139	263
	LG4	12611152	5.54364	SIN_1012138	263
	LG4	12562707	6.18029	SIN_1012134	263
WL	LG7	7867981	5.92582	SIN_1004723	11
