# Supplementary material for: The genetic basis of drought tolerance in the high oil crop Sesamum indicum
Source: Plant Biotechnol J. 2019 Mar 5;17(9):1788–803. doi: 10.1111/pbi.13100 (PMC6686131; doi:10.1111/pbi.13100)
Supplement: Supplementary file 16 — Table S7 RNA‐seq based transcript levels of potential candidates genes detected in QTL regions from the GWAS. [file PBI-17-1788-s012.xlsx]

## Sheet: Feuil1
Table S7 RNA-seq based transcript levels of potential candidates genes detected in QTL regions from the GWAS
Gene ID	Gene code	FPKM (Control)	FPKM (7 days drought stress)	Regulation
SIN_1022774	SiGOLS1	0.2	152	Up
SIN_1005662	SiPOD3	12	140	Up
SIN_1004716	NA	20	3.2	Down
