# Supplementary material for: The genetic basis of drought tolerance in the high oil crop Sesamum indicum
Source: Plant Biotechnol J. 2019 Mar 5;17(9):1788–803. doi: 10.1111/pbi.13100 (PMC6686131; doi:10.1111/pbi.13100)
Supplement: Supplementary file 17 — Table S8 List of the 100 accessions used for candidate gene association analysis. [file PBI-17-1788-s013.xlsx]

## Sheet: Feuil1
Table S8 List of the 100 accessions used for candidate gene association analysis
Accession ID	Accession name	Original producing area	Type
G002	Zhima	China	Landrace
G008	Zhima	China	Landrace
G009	Heshangmao	China	Landrace
G014	Badacha	China	Landrace
G015	Heizhima	China	Landrace
G026	Guanyinma	China	Landrace
G032	Zhongzhi5hao	China	Landrace
G033	Zhima	China	Landrace
G035	Dikehuang	China	Landrace
G037	Heizhima	China	Landrace
G046	Zhima	China	Landrace
G049	Zhima	China	Landrace
G052	Chunzhima	China	Landrace
G058	Zhima	China	Landrace
G059	Zhima	China	Landrace
G066	Baizhima	China	Landrace
G068	Zajiaozhima	China	Landrace
G070	Henanyihao	China	Landrace
G080	Sifangzhima	China	Landrace
G082	Huoma	China	Landrace
G097	Zhima	China	Landrace
G102	Baizhima	China	Landrace
G110	Bawangbian	China	Landrace
G118	Huangzhima	China	Landrace
G119	Heizhima	China	Landrace
G121	Zhima	China	Landrace
G124	Shuangqiaozhima	China	Landrace
G130	Hunshenghei	China	Landrace
G132	Duozhima	China	Landrace
G134	Zhima	China	Landrace
G143	Haihuiheizhima	China	Landrace
G163	Tainanheixuan1hao	China	Landrace
G165	Sangenqiang	China	Landrace
G166	Yibabian	China	Landrace
G169	Sitongzhima	China	Landrace
G171	Baizhima	China	Landrace
G172	Liutiaoqing	China	Landrace
G173	Erlanghuazhima	China	Landrace
G175	Yiyesan	China	Landrace
G179	Baizhima	China	Landrace
G184	Huangzhima	China	Landrace
G194	Tieqingzhima	China	Landrace
G242	Heizhima	China	Landrace
G245	Zhima	China	Landrace
G253	Zhima	China	Landrace
G274	Baizhima	China	Landrace
G275	Baizhima	China	Landrace
G284	Zhima	China	Landrace
G299	Bawangbian	China	Landrace
G305	Zhima	China	Landrace
G309	Yeersan	China	Landrace
G327	Zhima	China	Landrace
G377	Baizhima	China	Landrace
G384	Zhima	China	Landrace
G407	Zhongzhi21	China	Modern cultivar
G409	UCLA83	Venezuela	NA
G416	VIR 214	Turkey	NA
G424	VIR 1767	Russia	NA
G431	Tha Dun Byu	Burma	NA
G455	U.C.R/82NO14NS	America	NA
G456	342(5)	Japan	NA
G460	Oro tall	Mozambique	NA
G461	Zirra	Mozambique	NA
G465	Teras	Mexico	NA
G466	Suke No.5	Mozambique	NA
G469	Oro 9/71	Mozambique	NA
G487	U.C.R/82No208sha	America	NA
G494	NW1	Thailand	NA
G496	His-167	Philippines	NA
G497	No.604	Italy	NA
G504	91-2191	Israel	NA
G505	No.835-1	Bangladesh	NA
G514	Maeshae	Burma	NA
G516	Ses-11	Bangladesh	NA
G517	No.016211	Italy	NA
G518	His-167	Philippines	NA
G519	METHILA	India	NA
G520	HNNAN-NI	India	NA
G526	Ses-11	Bangladesh	NA
G527	EC－343404	India	NA
G532	EC－355666	India	NA
G540	726	Afghanistan	NA
G544	116	Mexico	NA
G545	668	Mexico	NA
G547	846	India	NA
G551	1034	Israel	NA
G557	Zhima1	Vietnam	NA
G559	Zhima21	Vietnam	NA
G560	Zhima20	Vietnam	NA
G562	Noa do	America	NA
G586	PI 320959 01	Venezuela	NA
G587	PI 320960 01	Venezuela	NA
G588	NA	United Arab Emirates	NA
G589	NA	United Arab Emirates	NA
G590	NA	United Arab Emirates	NA
G593	K2	Guinea	NA
G600	Guba-3	Cuba	NA
G613	Zhima	China	Landrace
G671	Yuzhi6hao	China	Modern cultivar
G700	Fenzhi2hao	China	Modern cultivar
