# Supplementary material for: The genetic basis of drought tolerance in the high oil crop Sesamum indicum
Source: Plant Biotechnol J. 2019 Mar 5;17(9):1788–803. doi: 10.1111/pbi.13100 (PMC6686131; doi:10.1111/pbi.13100)
Supplement: Supplementary file 18 — Table S9 List of the primers used for the qRT‐PCR in Sesamum indicum and in Arabidopsis thaliana. [file PBI-17-1788-s014.xlsx]

## Sheet: Feuil1
Table S9 List of the primers used for the qRT-PCR Sesamum indicum and in Arabidopsis thaliana
Gene	Sense	Antisense
SIN_1006268	GAGCATAACCCTCATAGA	GTGTTTCCCAGCATTG
SIN_1004293	TGAAGTCCTGGGCAAT	CCCGTACTAAGCAAACC
SIN_1012139	GCTGCGGAGTCGAAAA	GAAGCGGTGGTAACGG
SIN_1012134	CTCGCACTCCACCTCA	TCCGACTCCCAAACAA
SIN_1022782	CAGGCTGGAGGATTTCA	GAGGTCCAACCCTTTATCT
SIN_1022789	TGCTTATCTCCACCCA	AATGACAAACCGACCA
Actin 2 (AT3G18780)	TCCTGCTCGTAGTCAA	CTCCCGCTATGTATGT
AtADC1	TATGCTTGAAGGGTACTCTG	TCGTTCCCCTTATCACCAC
AtSAMDC1	ATCTCTATCTGGTTTGAGG	ATTATGAAGATCGGTGCACG
AtSAMDC2	TTAGGGTTTCGAGTTTTCTCA	AAAGCTATGGAGGGAACTG
AtSPDS1	TCTCTCTCATTTCTCGGAG	CAAGAAAGCAACACCATCG
AtSPDS2	CTTCTTCAATCCATGTCTTC	CAAGAAAGCAACACCATCG
AtSPMS	AATGTTCTTGTTGTTGGTGGAG	ACTTCTCTCCGCAGGAATGTG
